# Supplementary material for: Using random forest to predict antimicrobial minimum inhibitory concentrations of nontyphoidal Salmonella in Taiwan
Source: Vet Res. 2023 Feb 6;54:11. doi: 10.1186/s13567-023-01141-5 (PMC9903507; doi:10.1186/s13567-023-01141-5)
Supplement: Supplementary file 1 — Additional file 1. The OOB validation performance using the training dataset. [file 13567_2023_1141_MOESM1_ESM.xlsx]

## Sheet: TableS1
Additional file 1. The OOB validation performance using the training dataset.
Drugs	MAE	Accuracy	Sensitivity	Specificity	Precision
Amoxicillin	0.97	0.93	0.95	0.83	0.97
Ampicillin	0.97	0.93	0.95	0.84	0.96
Azithromycin	1.07	0.9	0.38	0.98	0.8
Cefotaxime	0.78	0.87	0.52	0.99	0.96
Cefoxitin	1.26	0.82	0.52	0.95	0.83
Ceftazidime	0.72	0.98	0.89	0.99	0.96
Ceftiofur	0.81	0.92	0.13	1	0.75
Ceftriaxone	0.83	0.96	0.74	1	1
Chloramphenicol	0.97	0.89	0.93	0.82	0.92
Ciprofloxacin	1.17	0.9	0.15	0.99	0.57
Colistin	0.66	0.92	0.52	1	1
Enrofloxacin	0.5	0.99	0	1	b
Ertapenem	1.58	0.88	0	0.98	0
Florfenicol	1.15	0.86	0.89	0.81	0.89
Gentamicin	1.11	0.89	0.15	1	1
Kanamycin	1.35	0.85	0.55	0.97	0.89
Meropenem	0.15	0.99	0	1	b
Nalidixic Acid	1.06	0.9	0.86	0.93	0.89
Oxytetracycline	0.95	0.93	0.95	0.83	0.97
Streptomycin	0.7	0.77	0.8	0.69	0.88
Sulfonamide	0.55	0.87	0.83	0.96	0.98
Tetracycline	1.06	0.95	0.95	0.94	0.98
Tigecycline	0.49	1	a	1	b
Trimethoprim	1.12	0.94	0.94	0.94	0.97
a: there is no resistant isolates in the dataset
b: all isolates are predicted as negatives
