# Supplementary material for: Using random forest to predict antimicrobial minimum inhibitory concentrations of nontyphoidal Salmonella in Taiwan
Source: Vet Res. 2023 Feb 6;54:11. doi: 10.1186/s13567-023-01141-5 (PMC9903507; doi:10.1186/s13567-023-01141-5)
Supplement: Supplementary file 2 — Additional file 2. The validation performance using the validation dataset. [file 13567_2023_1141_MOESM2_ESM.xlsx]

## Sheet: Table S2
Additional file 2. The validation performance using the validation dataset.
Drugs	MAE	Accuracy	Sensitivity	Specificity	Precision
Amoxicillin	0.83	0.98	1	0.91	0.98
Ampicillin	0.91	0.98	1	0.89	0.97
Azithromycin	1.01	0.89	0.2	1	1
Cefotaxime	0.71	0.88	0.5	1	1
Cefoxitin	1.52	0.81	0.55	0.92	0.75
Ceftazidime	0.84	0.93	0.57	1	1
Ceftiofur	0.98	0.94	0.33	1	1
Ceftriaxone	0.69	0.98	0.83	1	1
Chloramphenicol	0.98	0.89	0.93	0.8	0.91
Ciprofloxacin	1.4	0.89	0	1	b
Colistin	0.63	0.89	0.42	1	1
Enrofloxacin	0.57	0.98	0	1	b
Ertapenem	1.59	0.89	0	0.97	0
Florfenicol	0.93	0.92	0.93	0.92	0.95
Gentamicin	1.31	0.89	0.22	1	1
Kanamycin	1.15	0.91	0.68	1	1
Meropenem	0.11	1	a	1	b
Nalidixic Acid	1.07	0.89	0.88	0.9	0.85
Oxytetracycline	0.89	0.98	0.98	1	1
Streptomycin	0.73	0.86	0.9	0.75	0.9
Sulfonamide	0.51	0.93	0.97	0.85	0.93
Tetracycline	1.37	0.86	0.88	0.75	0.94
Tigecycline	0.42	1	a	1	b
Trimethoprim	0.91	0.93	0.9	1	1
a: there is no resistant isolates in the dataset
b: all isolates are predicted as negatives
