# Supplementary material for: Using random forest to predict antimicrobial minimum inhibitory concentrations of nontyphoidal Salmonella in Taiwan
Source: Vet Res. 2023 Feb 6;54:11. doi: 10.1186/s13567-023-01141-5 (PMC9903507; doi:10.1186/s13567-023-01141-5)
Supplement: Supplementary file 3 — Additional file 3. The test performance using the independent test dataset. [file 13567_2023_1141_MOESM3_ESM.xlsx]

## Sheet: Table S3
Additional file 3. The test performance using the independent test dataset.
Drugs	MAE	Accuracy	Sensitivity	Specificity	Precision
Amoxicillin	0.749	0.94	1	0	0.94
Ceftiofur	0.928125	1	a	1	b
Chloramphenicol	1.07444	0.75	0.92	0	0.8
Ciprofloxacin	1.00219	1	1	1	1
Colistin	1.10706	0.94	0	1	b
Enrofloxacin	0.688688	1	a	1	b
Florfenicol	1.15025	0.94	0.92	1	1
Gentamicin	0.780438	0.94	0	1	b
Kanamycin	0.703125	1	1	1	1
Nalidixic Acid	1.10888	0.75	0.43	1	1
Oxytetracycline	1.00044	0.88	1	0	0.88
a: there is no resistant isolates in the dataset
b: all isolates are predicted as negatives
