# Supplementary material for: Using random forest to predict antimicrobial minimum inhibitory concentrations of nontyphoidal Salmonella in Taiwan
Source: Vet Res. 2023 Feb 6;54:11. doi: 10.1186/s13567-023-01141-5 (PMC9903507; doi:10.1186/s13567-023-01141-5)
Supplement: Supplementary file 4 — Additional file 4. The OOB validation performance using the integrated dataset. [file 13567_2023_1141_MOESM4_ESM.xlsx]

## Sheet: Table S4
Additional file 4. The OOB validation performance using the integrated dataset.
Drugs	MAE	Accuracy	Sensitivity	Specificity	Precision
Amoxicillin	0.86	0.94	0.961268	0.849057	0.97153
Ampicillin	0.88	0.93	0.946429	0.878049	0.969512
Azithromycin	1.05	0.9	0.346154	0.987261	0.818182
Cefotaxime	0.75	1	0.519231	1	1
Cefoxitin	1.32	0.81	0.491228	0.952381	0.823529
Ceftazidime	0.75	0.97	0.823529	0.994286	0.965517
Ceftiofur	0.82	0.92	0.137931	0.99026	0.571429
Ceftriaxone	0.79	0.97	0.787879	1	1
Chloramphenicol	0.95	0.75	0.944915	0.831683	0.929167
Ciprofloxacin	1.16	1	0.142857	0.996689	0.833333
Colistin	0.64	0.94	0.754386	0.996429	0.977273
Enrofloxacin	0.51	1	0	1	b
Ertapenem	1.59	0.89	0	0.975904	0
Florfenicol	1.05	0.94	0.901869	0.845528	0.910377
Gentamicin	1.07	0.94	0.204545	1	1
Kanamycin	1.16	1	0.653465	0.983051	0.942857
Meropenem	0.13	0.99	0	1	b
Nalidixic Acid	1	0.75	0.859259	0.945545	0.913386
Oxytetracycline	0.89	0.88	0.961131	0.851852	0.971429
Streptomycin	0.69	0.78	0.796053	0.754386	0.896296
Sulfonamide	0.53	0.88	0.851351	0.95082	0.976744
Tetracycline	1.1	0.93	0.928994	0.925	0.98125
Tigecycline	0.45	1	a	1	b
Trimethoprim	0.94	0.95	0.9375	0.969231	0.985401
a: there is no resistant isolates in the dataset
b: all isolates are predicted as negatives
