# Supplementary material for: Using random forest to predict antimicrobial minimum inhibitory concentrations of nontyphoidal Salmonella in Taiwan
Source: Vet Res. 2023 Feb 6;54:11. doi: 10.1186/s13567-023-01141-5 (PMC9903507; doi:10.1186/s13567-023-01141-5)
Supplement: Supplementary file 5 — Additional file 5. The top-ranked k-mers for each drug. [file 13567_2023_1141_MOESM5_ESM.xlsx]

## Sheet: Table S5
Additional file 5. The top-ranked k-mers for each drug.
Drugs	#Feature	K-mer
Amoxicillin	200	CAACCAAGTC,ACGCTGGCAG,ATGGAAGAAA,ACACACCGTC,AAGTAAGCCG,CATCCATCCC,CTATGATCCA,ACTCGAACCT,ATGACCCAAA,ATATCGGCAA,AGATCGTCAC,ACACCTACGC,AAGCAATGCT,GTCGACAGCA,TGCAGCTCCA,AGCAAGACCG,CAATAAAAGG,CGGTGATAGC,GAAGAAGGCA,AGATGGGGCA,GAAGTGCCGC,AAGCGGATCG,ACTAGCCTTA,TGAACCTCCA,ACAGAGAAAC,CGGACCAAAA,CACCACCAAC,ATTTTCTCAC,AGCTGAAAGC,CATAGTGACC,AAACAAATCG,AGCGCCCTTC,AGTTGGATCA,AGTGCCGCGC,CAGCCTTGAA,ACCTCGCGGC,CGT…
Ampicillin	200	CTGGAAGCCC,ATCTCCGACC,AATCTATGGT,AATGTTTGAC,AAGGCCAACG,GCTTTGGACC,CAAACACCTA,CGTCAGACGC,CGGCGAACAC,CTCAACCAAG,AATGCCTGAC,ACGGCGAGCC,AGCGACCCAC,CGGTCGTGAG,CTGATCTGTC,GGCGGACGCC,CTGGCGGCTC,TCCGATAGCA,ACAGAGAAAC,AGGTGAGGAA,GAGCGGAGGC,CATTTACGCG,AGAGCTTCAG,ATGCATTTGA,CATCTCCATC,ATACATGTGA,CATGCTCCAG,GATGAACTCA,CACCGGGGCG,AGTGCATAAC,CGGAAGCTTC,GAGTGAAGTA,TACCTGTTGA,CATCAACGAC,AGAAGTGGTC,AGCCTGGAGA,TCA…
Azithromycin	200	GATTGGCTTA,AATATACAAA,AGCTTTTTGC,CCAGATGGCC,AATGGGCACG,AACCATCTGG,GCAGAGCCAC,GCAATGGGCC,ACGCATCGCT,CCGCGATGAA,CTTGCCCGAC,ACCGTTTAAT,CAGCAATAGC,CGCATTATTA,GGTAAACGCA,AAGTACGCAT,CTTATCAACC,AACCACAACG,ACCAGCTCAA,AATGTCACTG,GACGACGGGC,AATGTGATCC,GAACATGCTA,AGAGACACGA,CAATGAAATC,AGCCGATTCA,CATGTCATCG,AAGAACGGGA,GCCAACATCA,AGTGACTCAA,AGTCCAGAAC,CTGGGATGTA,ACCAAGTGAC,GTCGTTCAGA,AGCGATATGA,ATCACAGTGA,GCA…
Cefotaxime	200	ATGTATTGAG,AGGGCCGGTG,CCCAAAGCGC,GGTCAGACAA,GAGCAAGCGC,ACCTACTTCG,CCATCGAAAC,AGGCGACTAA,ATGCGCACTG,ATTAAGGCGC,AAATTGAGGC,ACGGGGACCT,AATAGCGCCT,CGATACATAG,TCTCGCGCCA,ACTAAGATCG,AAGGGTTTGT,GGCGAATAAC,GCCTCGCTAC,ACCAACGCAG,GACTTTCGGA,CCTGTTAGTC,TATCCCAATA,AGTGGTCATC,CGATTGACAG,ACCCGGCGGG,GGTGTCAAAC,CTTGCCAAGA,GAACACCCTC,CGAGCCATCG,ATAGGTCTTC,ACCTCCGAAG,TGGCAAACAA,CCAGAGAGGC,AAGCTGCTCC,ACCATAGGCG,ACC…
Cefoxitin	100	GAGCCTGAAC,GGATCGCGGA,GCCATGCTCC,GATTCCGCGA,AGACGAAGTC,GCTCTAAAAC,ACCATCGGTC,AATGAGCGCA,AGGGGCAAGA,ATGTATTGAG,CTCACGGAAC,GACTGCTTTA,ATGACCACCC,AATCCACAGC,ACCAACAGAT,ACACAACTGT,ACTGGTGGTC,CACGATTGTC,CGCTGACCAC,TAATCGGCCA,TCCGTTAACA,AGGCCTGTCC,GCCCCCTGCC,GTTTAATTCA,ACCTCCGAAG,AAGGAGAGAA,GCTTTCCTTA,CATAAACGTC,CATTCGGGCG,CAATGGTCTC,AAGATCTGAA,AGGTGTGGGG,GACTTTCGGA,CTTACACTTA,AGGCCACACT,ACGAGTCACG,CAA…
Ceftazidime	200	CTTTGGTGTC,ATACTTCGGA,GGATCGCGGA,TCCGAAGTCA,CCCGTGACTC,ACTATTGGTA,AGGCCACACT,AGAATCTATC,AAGCTCCTAT,GGTGGCGCCA,AGAATTTCAC,ATTCAGTACG,ACCTCCGAAG,TAGAATTATA,GATCTACTAC,GAAGTTAAAA,CTTGCGTTCA,AAAGCCTCAC,CTTACACTTA,TACCACCCCA,CGCCACAGCA,TAGTCGGCCA,AGACACCAAA,ATGGCCCGAC,ATAGCCTAAC,ACACCCTCAG,CGGGGCCGAC,GATCTTAGTA,TAGCCTAACA,GCTCTTATGA,CCACCCCGGG,CCAGCGTGCC,CTCTTACCTC,GATCTCATGC,AAAGTGCATA,CGTTAGTATC,ATC…
Ceftiofur	400	ACACCATACC,ATGGTGTCTA,ACCGGAGGGA,AGACTTGAGG,CTTGCGGATC,CACCTCGTTC,CAGGGAAGGC,GCCCCTCACA,CTATCGCAAA,CACCATACCC,CGGGGGACCG,CGTTTAGGGA,ATTCGCGCTC,GCAGTGTACA,CCTCTGGGTC,TCCAAGCCCA,GAGTTAACCA,GATAGTTCGC,GATACTGTTA,GCGCAACCCA,ACGCTTTGGC,ACGAGAAACC,GGTAGATCGA,GGATTGGACA,GGGCACTGAC,CAAGACCCCA,AATAGCGCCT,CTTCATCCGA,TAGTTCGTGA,ATGGGTGACA,TCTCAATACA,CGAATCGGAG,TCAAGCCGGA,CCTCCTCCGA,AACCGCCACA,ACTGAGAATC,AAT…
Ceftriaxone	300	GGATCGCGGA,AGAATCTATC,AGGCCACACT,GAGAAGAGGA,ATGACGAAAG,AACCTATAGA,CCTAGCCCCA,CAAGAGAGAC,AAATTGTGGT,CAAACTGGAG,AAGCTCCTAT,CGGCGGACGC,GATGTCATAC,AACGCTCCAC,TAGAATTATA,CACTAGTCAA,AGAATTTCAC,ACTTTGTGCT,CGTGTGTGAG,GCACTAGTCA,ACACCATACC,ATACTTCGGA,ATGTGCGCCC,GGACACCACA,GAAGCTCCTA,ACCTACTTCG,GCTTCAGGCA,CTGGGTTTCC,TTTGAGCAAA,CACCTACGCC,ATTTGGACAG,CTGGCTCTGC,AAGGACACAG,AGCATTACGG,ATAGCCTAAC,GCCTTGCGCA,CCT…
Chloramphenicol	200	CTACATTTTA,AAAGGACTTC,CAACCCTCGA,CTCGCACTCC,CTCAGCGTTC,CTATGATCCA,ACACACCGTC,CATTTAGGAG,AAGTCAAGAC,AAGAGGGTGT,GCTAGTCTCA,GCACGATGCC,GACTTGATCC,CTTCCTATAC,TCCGCTCTCA,GTTCTTGGGA,CCAAGAACTC,ATGAGACTAG,GCACGGTTCC,CGAGGGTTGA,GATCAAGTCA,AGCGTGGCAT,CGTGTGAAAG,CGAAAGGAGC,CGTCCGATCC,ACACGCCCCG,AGCGTTCCAG,ACAAAGGACT,AAGAGTGATA,ACTGGCGATG,AGGGCGGGTC,ACGATGCCCA,TAATCGGATA,AGCGCCCTTC,ACTCTGCCAA,CAGAGACGCA,ATA…
Ciprofloxacin	100	CCACGATTTA,ACAAGGTTTC,ACAAACTCAG,ATCGGGGAGA,CGTCATGCAC,CGGGCCTGAA,CGATGACAGC,ACCCGCCCTG,CCCGGCCGAA,ACTAGCCTTA,GGCTTCAATA,GAGCCAGGGC,ACGGCAAGGC,GCCACCGGAA,AGCTCTCGAC,AGCAGAGAGC,CAAGGTTTCG,CCATCTCACG,CCACCATCAA,ACAACCATCG,CAATTGGCGG,GCAAGCAGGC,GTGGACCAGA,CACCCCCAGG,CATTACGACC,GGTGGTGCGA,AGTAGGAGAA,AGGGCGGGTC,GCCCAACCCC,CTATGATCCA,GTAAAAAAGA,CCGTTCGTGC,CAAGTTTGCG,AGGACGTAAC,ATCGTAAGTG,GCATGTAGGC,ATA…
Colistin	300	ACCGCTGACA,GATGGTCACA,CTATGGCGAC,CCGATCGGGC,GGTGGTGCTA,ATACGACTCC,CGAGGCGCCG,CCTCGCGTAA,CAAATGACTA,CAAAGCGACG,AAAGAGCGTA,CACCATGAGA,AGCCCCAACT,CGAGCGGTAC,GCGGTACGAA,TTCATCGAAA,CCCGCGGCGC,ATGACGATGC,GACAGACCCC,ATTACCCCGC,CATGCGGTGA,CCTATTCACG,ATTGGGAAGC,GACGGCGCCC,ACGCTTACCG,ATCACGCTTC,CCCGCCACGA,AATAGTGACA,GCTATCGCCA,GCGCGCGTAC,CGCTACGCCA,ACTCCACGGG,CGCTACAGGC,GGCCGGGCCC,CAACACACTG,AATGCGCAAC,ACG…
Enrofloxacin	100	CGGTGGACGA,TACAGACCCA,ACGAGAAACC,AGCTCCGCAT,CTAGACGTGC,CCGGGGCTAC,ACACACTCGA,ATCTTACATG,ACGTTTATGG,CGACAGGGCC,GTACCGGCTA,ACGTTCACTA,CAGATAGGCC,AGAAGTGTAT,CCCAGCAGGA,CGTAAACACA,GAGGAATGGC,CAGGGGGTAG,GCGCCTTTTA,ACGCCACCCC,ACGTGCACGG,ATCTGTGGAA,GCATTGGGTA,AGCTTGATGG,CGTCGCGGCC,ATACGGCGCG,ATAACAACAG,CATGCCCCTA,TCAATTCTGA,CTCGCCAAAG,GGCCGGTAAC,ACGCGCGTTA,GTACGGCGAC,CTCCTCGGTA,GCCGAAAGGC,AACACGTTAG,AAC…
Ertapenem	100	CAAAACTTGC,CCGTGAGGCG,GCTCATCCCA,AAGAGTTGAA,AGCAGCTCTA,CATTGGCTTC,AGCGGTGCGC,ATGATGGTAA,AGCCACACAC,CCAGAAGTTC,CGGTGTCTAG,CTAGGGGGTC,ATATGACTGC,CGGTTTCCTA,ACCCCCTAGA,CATATCAAGC,CAGTGGCAAC,ACTTCACTTC,AGCTTTTTGC,ACGACTTGCG,ACCGGGGCGA,GCAAAGTTAA,CATGCAAGGA,ACCACCACGA,AAATCTTATC,CAAGTGACGC,GATTGATAGA,ATTTATATTG,CTCCAGGAAA,AAAGAGATAT,AGTTAAGTGC,ATCTCATAAA,AATGACCTTA,CAGTTGGACA,GAATCCCAGA,GTTTTGACCA,CCC…
Florfenicol	200	ACGCAGAAGT,CTCGCACTCC,CATTTAGGAG,CTTCCTATAC,ACTCTGCCAA,AGTGTACCGG,CACTCCTAAA,AAAGGACTTC,GTTCTTGGGA,CGACAGCAAA,CTATGATCCA,GGATGTCGAA,GACTTGATCC,CGAGCAACCG,CATTGCCTGG,AGGGCGGGTC,CCAAGAACTC,ATAATCGGAT,CCACGATTTA,ACAAAGGACT,TAGATGACGA,CACTCTGTAA,TAATCGGATA,CGATGCCATC,CCGCCCGCAC,ACTAGCCTTA,CCGTTCGTGC,GCACGATGCC,ACGCCCCGCG,GCACGGTTCC,ACTTGTCTGC,GACGCTCGAC,AAAACAAGCA,ACACGCCCCG,ATGAGACTAG,CCTCTGCCGC,CCC…
Gentamicin	200	CGTTCCTAGC,CGGACCATAG,AATGCGGATC,AGGATGCTTC,AACTGCAGTT,GCGGACCAAC,AAGCCTCGTA,CAATGGATCA,ATACTTGCGG,CGGACCTTTC,CAGCCGAGCG,CCCTGTGCAC,AGGAATGGAA,GTGTGCACCA,CCGAGCTTCA,AGACCTACAC,GCTCGATGAA,GAACTCTGCC,ATCGGGGTGC,GGAGATTCGA,CGTAAGTCCC,GCCGAGCGCA,GAGAAAGACA,AGAACGTTCA,AAAGGTCGCG,CACGGCTGCG,GCCTCCGCAC,CCGTGCCCCG,AATTAAGCCG,TCACCACGAA,GCCCTCGGAC,AACTATAGCA,CTGATTTGCC,TACGAAAACA,AGTGGTGGCG,GGATAAGGCA,CTA…
Kanamycin	100	CTCGAGCAAG,ATCCCTCAAG,AGACTAAACT,AGACGGGACT,AGGCCCCTAC,CAAACCATCA,GAGCTGGGCA,AAACTGCCAA,AGGGCTGCTA,GGCTTAGAAC,ACTGTGGGGA,CGCCGGCATA,AGTCCCGGCG,GGCAATCGGA,ACTGCCTCGG,CTCCTGCCGA,CCCCTGTGAC,CTTTAATGTC,CGGTACCCGA,GAAGCCAAGA,CAGGTGGTTC,ACCCGACGAG,CAGTTCACCC,ACGCCACCCC,GAGTGTGTAC,ATCCAGCTGG,GGGCCTGAAA,ATTGTTGTAA,CAATTACCAG,ATTAGGACCA,TACTCTAAGA,ATGTAACCCG,ACCTTTTTTG,AAGCCCGCAT,CGAAACGGCC,CCGCTTAGCA,AAC…
Meropenem	100	CCATATGAAC,ACGACTATCA,CATCGAACCG,CAGTCATAAA,CGAGCATGAC,ATTTGGCGAA,TGATCCCGAA,AGCATGCAGC,GACGCTGGAC,ATACGGTTAC,GGGAGTTGTA,CAGTACAAAA,TCTGGAGTCA,AAGGACGAGG,CCCGACATAA,GATAGTTACC,AGCTGTTTAC,ATAAGAGGCC,ATGCTGATCA,CGTCAGAACA,AGTTTGCTAT,CAGATAGCGA,CTGCCTCGCA,CACGTATATA,ACGCATACGG,ATGGACTTAC,CCCGCCACGG,AAACGTCGGC,CGGATCTGGC,ACGATTACCG,GGTTTCAGCA,CAAAGAACGA,AAGGAGGCCC,AGAAAATCGG,ACAGGAAGCG,CATATCTAGC,ATG…
Nalidixic Acid	100	AACTACACCC,AATGTGGCGG,CTCGCGCGCA,ACCCGCGAGT,CTTTTTGCCA,CGCGTACCCC,AAGCGTAACC,TGATCCCCAA,ACCTGATATG,GCTTAGCTCA,ACACGCCTCC,ATGTGGCTCG,AGTGATTCCG,AACACGGTCA,AGCATTCCCT,GGAATGAAAC,AGTACAAACG,GACCGTACAA,CGGTCTCCCA,CCGACCTACC,CGAACGCCGA,GTTGCCCGCA,CCACACCCTC,GTATGGTAAA,GAACGAGAAC,AAAGTTCTGA,ATTACCGCTC,GAGTGACGCC,AAAGAGTAGG,CCTCTGGTGA,AGTTAGGGGA,ACACGCTGGG,CACTAAGGTA,ACTGAATCTG,GCGACTGCGA,AATCTGTGTC,AGC…
Oxytetracycline	100	CACGGATCAC,GCACGGATCA,CCCCGGGCCC,CATCCATCCC,TCAAGGACAA,ATTTCTTCAA,ACAGGAACCA,AAGTAAGCCG,ACGGCAGCTC,CCAAGAAACA,ACCACGCCAG,CAAACATCGA,AGCAGGACCA,AGTACCGGAA,AGCCCAGCCC,TCGTTCTCAA,GCAATGTGGC,AGGCAATGAT,CAATGCTGAC,CTCACCGAAA,GCAACTGACA,CGTTGAACAG,GAGCAAGACC,GCGTGGAGAC,TTCCGCTCAA,AGCAGATCCA,ATCCCAAGAA,AGTGCCGCGC,ATGCCAGTGG,AAGCAATGCT,GCCGAGCGCA,CGGGACAACG,GCATCAACGC,CCCTCCCGCA,CCGCAACAAC,CCACGATCCG,CCA…
Streptomycin	500	GCCACAGCCC,AATGCCCCAG,GATCAACCGA,CACCTCGACC,CAGCGGATCC,AGGGTATCAT,GTCACCAGAA,ACTCATGCTC,AGCGTCTTCC,CCTGCCACTC,ATCCCTCTAG,GCGTGATCGA,ATCGCAAGTA,ATCCTAGACG,ATCAATGTCC,AGCGTTTAGG,CAGGCCAAAG,CTATACCGGA,CAGAGGCGGA,GCGATCTAGC,ATGATCGAGA,CATACCGATA,CGTGTCTATA,ACCCGGCTAC,CCGGTATGTA,AAGTCTTCAC,TGGACCCTAA,ATAATCGAGC,GAAAGGCTGA,CTCCCAACTA,CACCGTCAGC,ACACACAGCC,ATCCGTCCGG,ATATTCGAGC,AGTCTTATCC,ACGCATTCTC,GAG…
Sulfonamide	100	TCACGCCCCA,AGCGGAGGGG,GCACGCATCA,AGTAAAGCCC,CAACCGACGA,ACGGGTTCGC,GAGTGCCAAA,CCAAACTATC,AAGTTGCAAC,ATCTGCTGGG,CAGGGTCAGG,ACGGCCAGCA,AAATAAAGCG,CAGCTGGTAG,ATCTCGTCGA,AAGGTGACCG,AACAGACACG,CATGCAGCCA,CCATCGCTTC,ATCCAAAACG,CGGGTGAAAG,AGCGTGTCGC,TCGCCTTCCA,GGCATGCGGA,AGTCACGAAC,ATCTTCGAGC,AATGTTTGCG,CGACCGGCTC,CGTCACCGCC,GTGCTGTTCA,CAGAACACCA,AACGTGGAGA,CAATGTAGCC,AAGCCCGACA,ATGTTTCGTA,AAAACTCTGC,ATG…
Tetracycline	100	ATCCAGGTTA,GCAAATCAAC,TCCGATGCCA,CTGGAAGCCC,ACCGGCTTCG,ACGGCGAGCC,GACAGTGCTC,CGACTACCGC,ATAAAATGCG,AGTGCCGCGC,GCTACCGCCC,AGCAGCCGGC,CCCCAGACGA,TATGCACTCA,AGGCTTCAAG,CGACCTGGCG,GCGGTGGAAA,GCAGATCTGA,CCGTGTTGGC,GACCCAAAGC,CGGTGCAAGA,GCGAGGCACC,CGATGCTCGC,CGTTGGTTGC,GAACCTCATC,AGCCGGTGGA,CGTGGAGACC,AAAAGGGGAT,TTGGGTAAAA,AGGGTCTTCA,AGCTTCTGTA,AGCTGTTTTC,GAATCTCAGC,ACCAGACGGC,TAAATCTCTA,AATCCCGGCT,AGG…
Tigecycline	200	GGCGGACGCA,CATCAAGCAC,CAAGCATGAC,GTTCTTGGGA,GTTCAACACA,CGCCACGGCC,GAGGCTTGGA,GAATCTCAGC,AGGGCGGGTC,CACTTTAGCG,ATCCTCCAGC,GAGACTAGCC,ACGGCAGTAC,CCTCCGTTTC,CCCGGCCGAA,TAACGCAGCA,AAGCGCGGCC,AAGGGCTCGC,ATCCTTGGAG,CTGTACCAAA,ATCATTGATG,CTGTCCGATC,CATTCCTCAC,CTCCCCCCAC,ATCAGACGTC,CGGCGATCTA,CAGCTCGGCC,ACGATGATCG,GTACAGTCTA,GCCAATTCTA,CACTCTGTAA,AGGCTGGTCC,ATGGGGCCGG,GCAAGGTGCA,CCATGACCGA,AGGCGGAGTG,GGT…
Trimethoprim	100	CTATAGTGCA,ACGAACCCAG,AACCTTGGGC,CAGAGCTCGA,GTACAGTCTA,AGACTGTACA,CCGTGCACGC,ATCCTTGGAG,GTGGCTAGTA,AAGGTTTCGG,ACTAGTGAGG,CGGCATATTC,CGTGCATGAC,CCTTCCTTCG,ACCGTGTTTC,CGCAGAGGAA,GCTAATGCCA,CGCGGGTCCG,CATGTGCGCC,CGCCGGCCGA,ACCGAGGACT,CGGCTTGAAC,TAGAGATGCA,ATCACCGGCC,ATCATGGCGA,GCCATGTAGA,ACAGATCGAG,GGAGCCCGCA,AAGGCCAACG,ACCGCGAGTC,ACCCCATTAC,AGCCCGACTG,ACTTGAATGA,CGCTCGAAAA,AGGCACGTTC,CCAGTACTTC,GCC…
