# Supplementary material for: Using random forest to predict antimicrobial minimum inhibitory concentrations of nontyphoidal Salmonella in Taiwan
Source: Vet Res. 2023 Feb 6;54:11. doi: 10.1186/s13567-023-01141-5 (PMC9903507; doi:10.1186/s13567-023-01141-5)
Supplement: Supplementary file 6 — Additional file 6. The OOB validation performance using the training dataset and top k-mers. [file 13567_2023_1141_MOESM6_ESM.xlsx]

## Sheet: Table S6
Additional file 6. The OOB validation performance using the training dataset and top k-mers.
Drugs	MAE	Accuracy	Sensitivity	Specificity	Precision
Amoxicillin	0.7	0.953125	0.96	0.902439	0.98
Ampicillin	0.63	0.94012	0.95	0.90625	0.98
Azithromycin	0.77	0.931507	0.57	0.992	0.92
Cefotaxime	0.58	0.892216	0.57	1	1
Cefoxitin	1.15	0.842466	0.57	0.97	0.9
Ceftazidime	0.59	1	1	1	1
Ceftiofur	0.67	0.917969	0.173913	0.991416	0.666667
Ceftriaxone	0.66	0.964072	0.81	0.992857	0.96
Chloramphenicol	0.72	0.898438	0.9	0.884615	0.95
Ciprofloxacin	1.09	0.898438	0.15	0.9869	0.57
Colistin	0.59	0.945312	0.7	0.995283	0.97
Enrofloxacin	0.38	0.992188	0	1	b
Ertapenem	1.05	0.910959	0.14	0.992424	0.67
Florfenicol	0.88	0.890625	0.91	0.852632	0.91
Gentamicin	0.83	0.933594	0.5	1	1
Kanamycin	1.13	0.902344	0.7	0.983607	0.94
Meropenem	0.08	0.994012	0	1	b
Nalidixic Acid	0.82	0.921875	0.88	0.948052	0.92
Oxytetracycline	0.75	0.957031	0.97	0.902439	0.98
Streptomycin	0.59	0.778443	0.795082	0.733333	0.889908
Sulfonamide	0.4	0.892216	0.87	0.958333	0.98
Tetracycline	0.89	0.946108	0.95	0.9375	0.98
Tigecycline	0.44	1	a	1	b
Trimethoprim	0.86	0.94012	0.94	0.942308	0.97
a: there is no resistant isolates in the dataset
b: all isolates are predicted as negatives
