# Supplementary material for: Using random forest to predict antimicrobial minimum inhibitory concentrations of nontyphoidal Salmonella in Taiwan
Source: Vet Res. 2023 Feb 6;54:11. doi: 10.1186/s13567-023-01141-5 (PMC9903507; doi:10.1186/s13567-023-01141-5)
Supplement: Supplementary file 7 — Additional file 7. The validation performance using the validation dataset and top k-mers. [file 13567_2023_1141_MOESM7_ESM.xlsx]

## Sheet: Table S7
Additional file 7. The validation performance using the validation dataset and top k-mers.
Drugs	MAE	Accuracy	Sensitivity	Specificity	Precision
Amoxicillin	0.63	0.984615	1	0.91	0.981818
Ampicillin	0.67	0.97619	1	0.89	0.970588
Azithromycin	0.92	0.891892	0.2	1	1
Cefotaxime	0.6	0.880952	0.5	1	1
Cefoxitin	1.57	0.810811	0.545455	0.92	0.75
Ceftazidime	0.93	0.928571	0.571429	1	1
Ceftiofur	0.89	0.923077	0.166667	1	1
Ceftriaxone	0.57	0.97619	0.833333	1	1
Chloramphenicol	0.85	0.938462	0.933333	0.95	0.976744
Ciprofloxacin	1.26	0.876923	0	0.98	0
Colistin	0.51	0.938462	0.666667	1	1
Enrofloxacin	0.54	0.984615	0	1	b
Ertapenem	1.43	0.864865	0	0.94	0
Florfenicol	0.72	0.938462	0.95122	0.92	0.95122
Gentamicin	1.05	0.907692	0.333333	1	1
Kanamycin	1.05	0.923077	0.736842	1	1
Meropenem	0.05	1	a	1	b
Nalidixic Acid	1.02	0.892308	0.846154	0.92	0.88
Oxytetracycline	0.72	0.984615	1	0.91	0.981818
Streptomycin	0.67	0.857143	0.866667	0.833333	0.928571
Sulfonamide	0.43	0.928571	0.965517	0.85	0.933333
Tetracycline	1.31	0.833333	0.882353	0.63	0.909091
Tigecycline	0.33	1	a	1	b
Trimethoprim	0.62	0.97619	0.965517	1	1
a: there is no resistant isolates in the dataset
b: all isolates are predicted as negatives
