# Supplementary material for: Using random forest to predict antimicrobial minimum inhibitory concentrations of nontyphoidal Salmonella in Taiwan
Source: Vet Res. 2023 Feb 6;54:11. doi: 10.1186/s13567-023-01141-5 (PMC9903507; doi:10.1186/s13567-023-01141-5)
Supplement: Supplementary file 8 — Additional file 8. The test performance using the independent test dataset and top k-mers. [file 13567_2023_1141_MOESM8_ESM.xlsx]

## Sheet: Table S8
Additional file 8. The test performance using the independent test dataset and top k-mers.
Drugs	MAE	Accuracy	Sensitivity	Specificity	Precision
Amoxicillin	0.69	0.9375	1	0	0.9375
Ceftiofur	0.88	1	a	1	b
Chloramphenicol	1	0.8125	0.769231	1	1
Ciprofloxacin	1.31	1	1	1	1
Colistin	1.13	0.9375	0	1	b
Enrofloxacin	0.69	1	a	1	b
Florfenicol	1.25	0.9375	0.916667	1	1
Gentamicin	0.63	0.9375	0	1	b
Kanamycin	0.5	1	1	1	1
Nalidixic Acid	1	0.75	0.428571	1	1
Oxytetracycline	1.19	0.875	1	0	0.875
a: there is no resistant isolates in the dataset
b: all isolates are predicted as negatives
