# Supplementary material for: Using random forest to predict antimicrobial minimum inhibitory concentrations of nontyphoidal Salmonella in Taiwan
Source: Vet Res. 2023 Feb 6;54:11. doi: 10.1186/s13567-023-01141-5 (PMC9903507; doi:10.1186/s13567-023-01141-5)
Supplement: Supplementary file 10 — Additional file 10. Prediction performance of an XGBoost-based model [16] using the independent test dataset. [file 13567_2023_1141_MOESM10_ESM.xlsx]

## Sheet: Tabel S10
Additional file 10. Prediction performance of an XGBoost-based model (Nguyen et al., 2019) using the independent test dataset.
Drugs	MAE	Accuracy	Sensitivity	Specificity	Precision
Amoxicillin	0.75	0.94	1	0	0.94
Ceftiofur	0.93	1	a	1	b
Chloramphenicol	1.07	0.75	0.92	0	0.8
Ciprofloxacin	1	1	1	1	1
Colistin	1.1	0.94	0	1	b
Enrofloxacin	0.69	1	a	1	b
Florfenicol	1.15	0.94	0.92	1	1
Gentamicin	0.78	0.94	0	1	b
Kanamycin	0.7	1	1	1	1
Nalidixic Acid	1.11	0.75	0.43	1	1
Oxytetracycline	1	0.88	1	0	0.88
a: there is no resistant isolates in the dataset
b: all isolates are predicted as negatives
