# Supplementary material for: Using random forest to predict antimicrobial minimum inhibitory concentrations of nontyphoidal Salmonella in Taiwan
Source: Vet Res. 2023 Feb 6;54:11. doi: 10.1186/s13567-023-01141-5 (PMC9903507; doi:10.1186/s13567-023-01141-5)
Supplement: Supplementary file 11 — Additional file 11. Prediction performance of ResFinder using the independent test dataset. [file 13567_2023_1141_MOESM11_ESM.xlsx]

## Sheet: Table S11
Additional file 11. Prediction performance of ResFinder using the independent test dataset.
Drugs	Accuracy	Sensitivity	Specificity	Precision
Amoxicillin	0.19	0.13	1	1
Ceftiofur	0.94	0	1	b
Chloramphenicol	0.81	0.77	1	1
Ciprofloxacin	0.63	0.5	0.64	0.17
Colistin	0.94	0.5	1	1
Florfenicol	0.88	0.83	1	1
Gentamicin	0.94	0.5	1	1
Kanamycin	0.88	0.78	1	1
Nalidixic acid	0.56	0	1	b
a: there is no resistant isolates in the dataset
b: all isolates are predicted as negatives
